# Supplementary material for: Anticancer Activity of Vitamin D, Lumisterol and Selected Derivatives against Human Malignant Melanoma Cell Lines
Source: Int J Mol Sci. 2024 Oct 10;25(20):10914. doi: 10.3390/ijms252010914 (PMC11506961; doi:10.3390/ijms252010914)
Supplement: Supplementary file 1 [file ijms-25-10914-s001.zip]

Archive with 8 entries (8 files):
- Supplementary Figure 8..tif
- Supplementary Figure 1..tiff
- Supplementary Figure 2..TIF
- Supplementary Figure 3..TIF
- supplementary Figure 4..tif
- supplementary Figure 5..tif
- Supplementary Figure 6..TIF
- Supplementary Figure 7.TIF
